# Supplementary material for: Unveiling biomarkers of telitacicept’s efficacy in SLE treatment through proteomics and metabolomics
Source: Front Immunol. 2026 Mar 4;17:1779880. doi: 10.3389/fimmu.2026.1779880 (PMC12996235; doi:10.3389/fimmu.2026.1779880)
Supplement: Supplementary file 2 [file Table2.xlsx]

## Sheet: Pre-R_vs_Post-R
The differentially expressed proteins in the Pre-R vs Post-R group
Protein	Protein Description	Gene Name	average Pre-R	average Post-R	Pre-R/Post-R	P-value	FDR
P20160	Azurocidin	AZU1	1.3108e+06	317556	4.12779	0.0050661	0.138594
P05204	Non-histone chromosomal protein HMG-17	HMGN2	121095	39380.9	3.07497	0.00393426	0.125568
P01714	Immunoglobulin lambda variable 3-19	IGLV3-19	864776	284516	3.03947	0.00231906	0.103049
A0A087WSY6	Immunoglobulin kappa variable 3D-15	IGKV3D-15	1.73364e+06	577874	3.00004	0.00696757	0.158529
A0A0C4DH24	Immunoglobulin kappa variable 6-21	IGKV6-21	145653	49339.2	2.95208	0.0168436	0.198495
P01764	Immunoglobulin heavy variable 3-23	IGHV3-23	94503.6	32513.8	2.90657	0.013251	0.179123
P01597	Immunoglobulin kappa variable 1-39	IGKV1-39	3.12341e+06	1.0857e+06	2.87687	0.00118522	0.0861891
P01593	Immunoglobulin kappa variable 1D-33	IGKV1-33	1.25848e+06	457622	2.75005	0.0121832	0.175656
A0A075B6P5	Immunoglobulin kappa variable 2-28	IGKV2-28	7.26826e+06	2.67904e+06	2.71301	0.00331634	0.117245
A0A075B6S5	Immunoglobulin kappa variable 1-27	IGKV1-27	215348	79675.2	2.70283	0.0112833	0.175589
P01706	Immunoglobulin lambda variable 2-11	IGLV2-11	2.32584e+06	870164	2.67287	0.0246989	0.240729
P0DOX7	Immunoglobulin kappa light chain		3802196	1.44207e+06	2.63662	0.00574115	0.145352
A0A0C4DH31	Immunoglobulin heavy variable 1-18	IGHV1-18	388722	149357	2.60263	0.00978463	0.170342
A0A0C4DH67	Immunoglobulin kappa variable 1-8	IGKV1-8	1.06778e+06	411775	2.59312	0.00205047	0.103049
P01742	Immunoglobulin heavy variable 1-69	IGHV1-69	429196	165797	2.58869	0.00834543	0.16524
Q9NVR2	Integrator complex subunit 10	INTS10	55223.6	21377.3	2.58329	0.026864	0.254534
P36222	Chitinase-3-like protein 1	CHI3L1	31422.5	12264	2.56218	0.0234205	0.239334
A0A0C4DH25	Immunoglobulin kappa variable 3D-20	IGKV3D-20	2753898	1.07613e+06	2.55906	0.00354928	0.120483
P01703	Immunoglobulin lambda variable 1-40	IGLV1-40	1.75127e+06	689135	2.54126	0.0175029	0.202119
A0A087WW87	Immunoglobulin kappa variable 2-40	IGKV2-40	30280.4	11945.2	2.53495	0.0356975	0.29058
P01715	Immunoglobulin lambda variable 3-1	IGLV3-1	208298	82213.9	2.53362	0.0101887	0.173465
P50402	Emerin	EMD	32227.3	12750	2.52764	0.0240591	0.240729
P01709	Immunoglobulin lambda variable 2-8	IGLV2-8	2.04747e+06	811390	2.52341	0.00570251	0.145352
A0A075B6I9	Immunoglobulin lambda variable 7-46	IGLV7-46	266182	105759	2.51688	0.0131424	0.178706
P01160	Natriuretic peptides A	NPPA	34607.8	13869.4	2.49526	0.0317528	0.277128
P06312	Immunoglobulin kappa variable 4-1	IGKV4-1	5.60879e+06	2.25826e+06	2.48368	0.00263065	0.106057
P10645	Chromogranin-A	CHGA	1.15914e+06	467368	2.48014	0.00660862	0.154965
P06331	Immunoglobulin heavy variable 4-34	IGHV4-34	12848000	5186500	2.4772	0.00186664	0.103049
A0A075B6H9	Immunoglobulin lambda variable 4-69	IGLV4-69	1.78759e+06	725526	2.46385	0.00470516	0.134212
A0A0C4DH38	Immunoglobulin heavy variable 5-51	IGHV5-51	1.64968e+06	671734	2.45586	0.0149499	0.187731
P01834	Immunoglobulin kappa constant	IGKC	47216500	19332000	2.4424	0.0136271	0.181032
A0A075B6J9	Immunoglobulin lambda variable 2-18	IGLV2-18	472501	196884	2.3999	0.0109574	0.175589
A0A0A0MRZ8	Immunoglobulin kappa variable 3D-11	IGKV3-11	9697000	4.07492e+06	2.37968	0.0135089	0.181032
Q9NP80	Calcium-independent phospholipase A2-gamma	PNPLA8	284585	120034	2.37086	0.0315215	0.277128
P01619	Immunoglobulin kappa variable 3-20	IGKV3-20	12133000	5146500	2.35752	0.00473071	0.134212
A0A0C4DH41	Immunoglobulin heavy variable 4-61	IGHV4-59	22286.6	9492.57	2.34779	6.65262e-05	0.028457
A0A075B6I1	Immunoglobulin lambda variable 4-60	IGLV4-60	198577	85856.6	2.31289	0.0371143	0.291557
P01601	Immunoglobulin kappa variable 1D-16	IGKV1D-16	132495	58030	2.28322	0.0320696	0.277128
Q9NTJ3	Structural maintenance of chromosomes protein 4	SMC4	16753.7	7340.94	2.28223	0.0183907	0.206721
A0A0J9YX35	Immunoglobulin heavy variable 3-64D	IGHV3-64D	1.16632e+06	511960	2.27815	0.0185087	0.206721
P01768	Immunoglobulin heavy variable 3-30	IGHV3-30	3.96201e+06	1.74752e+06	2.26722	0.0121286	0.175656
P01743	Immunoglobulin heavy variable 1-46	IGHV1-46	284487	126118	2.25572	0.0375262	0.291557
Q9BVK6	Transmembrane emp24 domain-containing protein 9	TMED9	23263.1	10361.2	2.24522	0.0337603	0.283143
A0A0A0MRZ9	Immunoglobulin lambda variable 5-52	IGLV5-52	39587.6	17726.1	2.2333	0.0178568	0.205174
P0DOX4	Immunoglobulin epsilon heavy chain		690179	309787	2.22792	0.0184541	0.206721
P10153	Non-secretory ribonuclease	RNASE2	13380.1	6036	2.21671	0.0226345	0.238996
P02741	C-reactive protein	CRP	1.08643e+07	4.9052e+06	2.21485	0.0268554	0.254534
P01717	Immunoglobulin lambda variable 3-25	IGLV3-25	2.77908e+06	1.25483e+06	2.2147	0.00465195	0.134212
A0A0B4J1X5	Immunoglobulin heavy variable 3-74	IGHV3-74	7404500	3.34425e+06	2.2141	0.0118141	0.175656
A0A0A0MT89	Immunoglobulin kappa joining 1	IGKJ1	344758	155798	2.21286	0.0376161	0.291557
O15347	High mobility group protein B3	HMGB3	58500.2	26545.4	2.20378	0.00217536	0.103049
P02788	Lactotransferrin	LTF	13411000	6101000	2.19816	0.00271288	0.107486
A0A0C4DH33	Immunoglobulin heavy variable 1-24	IGHV1-24	267458	121899	2.1941	0.0492714	0.323383
A0A0B4J1V0	Immunoglobulin heavy variable 3-15	IGHV3-15	8.68973e+06	3.99018e+06	2.17778	0.00860909	0.16524
P26583	High mobility group protein B2	HMGB2	455734	209941	2.17078	0.0247224	0.240729
Q14739	Delta(14)-sterol reductase LBR	LBR	16724.8	7765.77	2.15366	0.0246686	0.240729
P01824	Immunoglobulin heavy variable 4-39	IGHV4-39	25002.2	11746.8	2.12842	0.029545	0.267808
P0DOX2	Immunoglobulin alpha-2 heavy chain		1.66439e+06	783847	2.12336	0.0121846	0.175656
A0A0B4J1V6	Immunoglobulin heavy variable 3-73	IGHV3-73	320903	151362	2.12011	0.00349794	0.120483
P01700	Immunoglobulin lambda variable 1-47	IGLV1-47	2.51417e+06	1.18791e+06	2.11646	0.0234334	0.239334
P0DJI9	Serum amyloid A-2 protein	SAA2	65285000	31083000	2.10034	0.0124836	0.176892
A0A0B4J1U7	Immunoglobulin heavy variable 6-1	IGHV6-1	2.57013e+06	1.22849e+06	2.0921	0.00856696	0.16524
P02743	Serum amyloid P-component	APCS	47845000	22871500	2.0919	0.00288045	0.11034
Q96MT3	Prickle-like protein 1	PRICKLE1	77300.8	37067.8	2.08539	0.00936706	0.170342
A0A075B6H7	Probable non-functional immunoglobulin kappa variable 3-7	IGKV3-7	11473500	5508500	2.08287	0.0182179	0.206721
P42680	Tyrosine-protein kinase Tec	TEC	139464	67646.4	2.06166	0.00853201	0.16524
P18065	Insulin-like growth factor-binding protein 2	IGFBP2	658655	321486	2.04878	0.0224337	0.23867
A0A087WSZ0	Immunoglobulin kappa variable 1D-8	IGKV1D-8	54193.8	26556.5	2.0407	0.0487152	0.323383
Q01844	RNA-binding protein EWS	EWSR1	39491.6	19403.1	2.03532	0.00100984	0.0796495
Q8WWA0	Intelectin-1	ITLN1	855980	420735	2.03449	0.0384814	0.291557
Q15424	Scaffold attachment factor B1	SAFB	12051.1	5926	2.03359	0.00252882	0.105659
P01599	Immunoglobulin kappa variable 1-17	IGKV1-17	740316	365728	2.02422	0.0121533	0.175656
P41218	Myeloid cell nuclear differentiation antigen	MNDA	692418	345228	2.00568	0.0287608	0.26437
A0A0B4J2D9	Immunoglobulin kappa variable 1D-13	IGKV1-13	135403	67935.1	1.99312	0.0299863	0.269174
A2NJV5	Immunoglobulin kappa variable 2-29	IGKV2-29	4676500	2.35445e+06	1.98624	0.018621	0.206721
P0DP01	Immunoglobulin heavy variable 1-8	IGHV1-8	90065.7	45543	1.9776	0.0312787	0.277128
Q12874	Splicing factor 3A subunit 3	SF3A3	8283.34	4189.27	1.97727	0.00691194	0.158529
Q9UKV3	Apoptotic chromatin condensation inducer in the nucleus	ACIN1	38367.9	19423.4	1.97535	0.00232906	0.103049
Q00722	"1-phosphatidylinositol 4,5-bisphosphate phosphodiesterase beta-2"	PLCB2	22001.1	11148.5	1.97346	0.00236187	0.103049
Q13247	Serine/arginine-rich splicing factor 6	SRSF6	176722	89927	1.96517	0.00195558	0.103049
P55957	BH3-interacting domain death agonist	BID	8961.13	4600.57	1.94783	0.0138602	0.182004
P06310	Immunoglobulin kappa variable 2-30	IGKV2-30	3.57483e+06	1.84455e+06	1.93805	0.0161131	0.192853
P05164	Myeloperoxidase	MPO	2.03611e+06	1.05424e+06	1.93135	0.00788426	0.16524
Q13243	Serine/arginine-rich splicing factor 5	SRSF5	17836	9266.88	1.9247	0.00359309	0.120483
P15814	Immunoglobulin lambda-like polypeptide 1	IGLL1	356569	185665	1.92049	0.0311612	0.277128
Q13428	Treacle protein	TCOF1	10829.3	5662.68	1.9124	0.0113694	0.175589
A0A0C4DH34	Immunoglobulin heavy variable 4-28	IGHV4-28	1.56135e+06	818873	1.90671	0.0321485	0.277128
P0DOX5	Immunoglobulin gamma-1 heavy chain		206309	108809	1.89606	0.00363615	0.120483
P01602	Immunoglobulin kappa variable 1-5	IGKV1-5	5455000	2.8912e+06	1.88676	0.0356115	0.29058
B9A064	Immunoglobulin lambda-like polypeptide 5	IGLL5	19811500	10509000	1.88519	0.0143444	0.18313
P02763	Alpha-1-acid glycoprotein 1	ORM1	10478500	5.67265e+06	1.8472	0.0386967	0.291557
Q9Y2S6	Translation machinery-associated protein 7	TMA7	76607.1	42078.2	1.82059	0.000280617	0.0418984
A0A0B4J1Y9	Immunoglobulin heavy variable 3-72	IGHV3-72	378104	208315	1.81505	0.0480547	0.323383
O60488	Long-chain-fatty-acid--CoA ligase 4	ACSL4	77164.4	42920.8	1.79783	0.0241203	0.240729
Q02880	DNA topoisomerase 2-beta	TOP2B	11541.6	6452.12	1.78881	0.000397625	0.0537495
Q13283	Ras GTPase-activating protein-binding protein 1	G3BP1	35797	20024.7	1.78764	0.00972974	0.170342
Q93045	Stathmin-2	STMN2	176657	99224.5	1.78038	0.000639932	0.063721
P0DJD7	Pepsin A-4	PGA3	27252.8	15323	1.77856	0.00562753	0.145352
P78324	Tyrosine-protein phosphatase non-receptor type substrate 1	SIRPA	39880.5	22427.5	1.77819	0.04516	0.317097
P16885	"1-phosphatidylinositol 4,5-bisphosphate phosphodiesterase gamma-2"	PLCG2	11217.3	6328.13	1.77262	0.0153651	0.189108
P35637	RNA-binding protein FUS	FUS	66294.8	37602.9	1.76302	0.000488671	0.0609932
Q00839	Heterogeneous nuclear ribonucleoprotein U	HNRNPU	76131.1	43285.4	1.75882	0.00923891	0.170342
Q9BXD5	N-acetylneuraminate lyase	NPL	16406.6	9345.42	1.75558	0.0153792	0.189108
P07478	Trypsin-2	PRSS2	106464	60777.1	1.75171	0.0320516	0.277128
P10451	Osteopontin	SPP1	2.35147e+06	1.34501e+06	1.74829	0.0381946	0.291557
P01857	Immunoglobulin heavy constant gamma 1	IGHG1	132925000	76240000	1.74351	0.0471673	0.323383
P46109	Crk-like protein	CRKL	15944.4	9190.14	1.73495	0.0233135	0.239334
P19338	Nucleolin	NCL	112415	64814.1	1.73442	0.00559656	0.145352
P01591	Immunoglobulin J chain	JCHAIN	6026000	3.47828e+06	1.73247	0.0136805	0.181032
P25815	Protein S100-P	S100P	109735	63827.3	1.71925	0.0153283	0.189108
P01701	Immunoglobulin lambda variable 1-51	IGLV1-51	2.14025e+06	1.24555e+06	1.71832	0.0485094	0.323383
Q07666	"KH domain-containing, RNA-binding, signal transduction-associated protein 1"	KHDRBS1	49841.9	29119.9	1.71161	0.000205009	0.0362392
P01130	Low-density lipoprotein receptor	LDLR	40658.9	23762.9	1.71103	0.00574685	0.145352
A0A075B6K5	Immunoglobulin lambda variable 3-9	IGLV3-9	1.48736e+06	872358	1.70499	0.0383206	0.291557
P51858	Hepatoma-derived growth factor	HDGF	150708	88764.2	1.69784	0.000174434	0.0362392
P01780	Immunoglobulin heavy variable 3-7	IGHV3-7	8639000	5.11204e+06	1.68993	0.024186	0.240729
P26368	Splicing factor U2AF 65 kDa subunit	U2AF2	23221.5	13773.8	1.68592	0.00946959	0.170342
P46940	Ras GTPase-activating-like protein IQGAP1	IQGAP1	138961	82711.2	1.68008	0.0154748	0.189155
O43432	Eukaryotic translation initiation factor 4 gamma 3	EIF4G3	55436.5	33134.1	1.6731	0.0015249	0.0983468
P17096	High mobility group protein HMG-I/HMG-Y	HMGA1	30494	18233.1	1.67245	0.013984	0.182586
Q86V81	THO complex subunit 4	ALYREF	42295.5	25369.4	1.66719	0.00843152	0.16524
Q9BZZ5	Apoptosis inhibitor 5	API5	14126.5	8492.24	1.66346	5.17677e-06	0.0118962
Q14919	Dr1-associated corepressor	DRAP1	36368	21876.2	1.66245	0.000291721	0.0418984
P20810	Calpastatin	CAST	44684.9	26893.3	1.66156	0.00169524	0.103049
P37108	Signal recognition particle 14 kDa protein	SRP14	25495.6	15507	1.64414	0.0159205	0.192853
Q9Y279	V-set and immunoglobulin domain-containing protein 4	VSIG4	22242.4	13531.4	1.64376	0.0196318	0.215855
P27695	DNA-(apurinic or apyrimidinic site) endonuclease	APEX1	40412.2	24684.4	1.63715	0.0126362	0.176892
P35659	Protein DEK	DEK	27871.7	17036.6	1.63599	0.000974383	0.0796495
A0M8Q6	Immunoglobulin lambda constant 7	IGLC7	40116	24521.4	1.63596	0.0371996	0.291557
P23381	"Tryptophan--tRNA ligase, cytoplasmic"	WARS1	637862	390640	1.63286	0.00238682	0.103049
Q9Y6B6	GTP-binding protein SAR1b	SAR1B	100697	62162.1	1.6199	0.00597296	0.14759
Q52LJ0	Protein FAM98B	FAM98B	13000.7	8035.11	1.61799	0.000190999	0.0362392
P16949	Stathmin	STMN1	244897	151384	1.61772	0.000833064	0.070903
P0DOY3	Immunoglobulin lambda constant 3	IGLC3	8405000	5214500	1.61185	0.00430112	0.130129
E9PAV3	"Nascent polypeptide-associated complex subunit alpha, muscle-specific form"	NACA	136970	85144.2	1.60869	0.00154068	0.0983468
Q8IV04	Carabin	TBC1D10C	17544.6	10910.1	1.6081	0.00128169	0.0892525
Q7Z406	Myosin-14	MYH14	366665	229580	1.59711	0.0188812	0.208601
Q00688	Peptidyl-prolyl cis-trans isomerase FKBP3	FKBP3	89941.4	56593.2	1.58926	0.0126114	0.176892
O75995	SAM and SH3 domain-containing protein 3	SASH3	25636.1	16136.2	1.58873	0.00329477	0.117245
P00390	"Glutathione reductase, mitochondrial"	GSR	19926.8	12548	1.58804	0.0197284	0.215885
Q3YEC7	Rab-like protein 6	RABL6	24211.9	15270	1.58559	0.00494328	0.136863
Q92688	Acidic leucine-rich nuclear phosphoprotein 32 family member B	ANP32B	222587	141039	1.57819	0.0129054	0.1779
Q9P258	Protein RCC2	RCC2	83264.9	52774.4	1.57775	0.00103981	0.0796495
P47813	"Eukaryotic translation initiation factor 1A, X-chromosomal"	EIF1AX	46524.4	29489.4	1.57766	0.0233796	0.239334
Q13442	28 kDa heat- and acid-stable phosphoprotein	PDAP1	69065.9	43780.2	1.57756	0.00194229	0.103049
Q9UKM9	RNA-binding protein Raly	RALY	39207.1	24864.5	1.57683	0.000504295	0.0609932
Q96K17	Transcription factor BTF3 homolog 4	BTF3L4	51124.2	32470.4	1.57449	0.00546011	0.145352
Q9UEY8	Gamma-adducin	ADD3	18046.4	11496.6	1.56972	0.00136338	0.0921488
P00338	L-lactate dehydrogenase A chain	LDHA	318611	203325	1.567	0.0172117	0.201247
P01871	Immunoglobulin heavy constant mu	IGHM	28721000	18355500	1.56471	0.0296011	0.267808
Q1KMD3	Heterogeneous nuclear ribonucleoprotein U-like protein 2	HNRNPUL2	13141.8	8399.66	1.56457	0.010724	0.175589
P27487	Dipeptidyl peptidase 4	DPP4	14238.6	9106.69	1.56354	0.0130668	0.178706
Q9NQH7	Xaa-Pro aminopeptidase 3	XPNPEP3	1.43313e+06	917416	1.56214	0.000204946	0.0362392
P83916	Chromobox protein homolog 1	CBX1	19490.4	12535.3	1.55484	0.00215057	0.103049
P14555	"Phospholipase A2, membrane associated"	PLA2G2A	38328.6	24669.4	1.55369	0.0458303	0.318917
Q92765	Secreted frizzled-related protein 3	FRZB	302630	194990	1.55203	0.0492499	0.323383
Q9UQE7	Structural maintenance of chromosomes protein 3	SMC3	76108.7	49267.4	1.54481	0.0113112	0.175589
O15144	Actin-related protein 2/3 complex subunit 2	ARPC2	34457	22379.5	1.53967	0.0413077	0.300708
P07900	Heat shock protein HSP 90-alpha	HSP90AA1	2.39206e+06	1.55953e+06	1.53383	2.15631e-05	0.0184028
Q14103	Heterogeneous nuclear ribonucleoprotein D0	HNRNPD	136687	89377.8	1.52932	0.00235031	0.103049
O75888	Tumor necrosis factor ligand superfamily member 13	TNFSF13	139089	91057.7	1.52748	0.0142799	0.18313
Q12906	Interleukin enhancer-binding factor 3	ILF3	100127	65681.8	1.52442	7.43003e-05	0.028457
O75874	Isocitrate dehydrogenase [NADP] cytoplasmic	IDH1	63902.5	41921.7	1.52433	0.0246493	0.240729
Q96QR1	Secretoglobin family 3A member 1	SCGB3A1	345318	226617	1.5238	0.0495947	0.323383
O60506	Heterogeneous nuclear ribonucleoprotein Q	SYNCRIP	78891.6	51907.4	1.51985	0.0153887	0.189108
O43516	WAS/WASL-interacting protein family member 1	WIPF1	17092.8	11254.7	1.51872	0.0142529	0.18313
P36543	V-type proton ATPase subunit E 1	ATP6V1E1	19356.3	12802.7	1.51189	0.00443003	0.132211
P04746	Pancreatic alpha-amylase	AMY2A	26478.7	17542.4	1.50942	0.0429841	0.307784
P07910	Heterogeneous nuclear ribonucleoproteins C1/C2	HNRNPC	103498	68623.4	1.5082	0.00242151	0.103049
O60927	E3 ubiquitin-protein ligase PPP1R11	PPP1R11	27394.1	18217.3	1.50374	0.0352042	0.29058
P39687	Acidic leucine-rich nuclear phosphoprotein 32 family member A	ANP32A	337344	224621	1.50184	0.0261536	0.251469
Q14011	Cold-inducible RNA-binding protein	CIRBP	27438.1	18274.6	1.50143	0.0473058	0.323383
Q9UHF0	Tachykinin-3	TAC3	22124	33214	0.666105	0.000150697	0.0362392
P14923	Junction plakoglobin	JUP	116888	175931	0.664397	0.0417113	0.302374
P27918	Properdin	CFP	3555500	5.40453e+06	0.657874	0.00292897	0.11034
O15335	Chondroadherin	CHAD	185556	282578	0.656653	0.0129283	0.1779
P14735	Insulin-degrading enzyme	IDE	138920	213457	0.650811	0.00430365	0.130129
Q96F85	CB1 cannabinoid receptor-interacting protein 1	CNRIP1	16539.5	25562.6	0.647019	0.0343124	0.286727
Q15181	Inorganic pyrophosphatase	PPA1	9714.81	15015.2	0.647	0.00289303	0.11034
P12814	Alpha-actinin-1	ACTN1	20427	31631.9	0.645772	0.0354024	0.29058
Q9H6X2	Anthrax toxin receptor 1	ANTXR1	104844	162803	0.643994	0.000665494	0.063721
P62857	Small ribosomal subunit protein eS28	RPS28	16362.9	25975	0.629948	0.00179652	0.103049
P61163	Alpha-centractin	ACTR1A	5889.75	9358.24	0.629364	0.0292676	0.266893
P31040	"Succinate dehydrogenase [ubiquinone] flavoprotein subunit, mitochondrial"	SDHA	13437.1	21549.5	0.623543	0.00400283	0.126007
Q99623	Prohibitin-2	PHB2	20543.6	33029	0.621986	0.000612004	0.063721
P10720	Platelet factor 4 variant	PF4V1	19617.3	31908.6	0.614795	0.0479927	0.323383
P35222	Catenin beta-1	CTNNB1	59973.4	98208.9	0.610672	0.0255732	0.246921
P39656	Dolichyl-diphosphooligosaccharide--protein glycosyltransferase 48 kDa subunit	DDOST	9137.32	15166.3	0.602476	0.0324305	0.278079
P10644	cAMP-dependent protein kinase type I-alpha regulatory subunit	PRKAR1A	13329.5	22532.7	0.59156	0.0246619	0.240729
Q16836	"Hydroxyacyl-coenzyme A dehydrogenase, mitochondrial"	HADH	25470.2	43449.5	0.586201	0.0487326	0.323383
Q03591	Complement factor H-related protein 1	CFHR1	8033500	14123500	0.568804	4.83327e-05	0.0277672
P30048	"Thioredoxin-dependent peroxide reductase, mitochondrial"	PRDX3	12150	21684.5	0.560307	0.0281521	0.259813
P30049	"ATP synthase subunit delta, mitochondrial"	ATP5F1D	27989.5	51214.9	0.546511	0.0496304	0.323383
P05787	"Keratin, type II cytoskeletal 8"	KRT8	260926	491413	0.530971	0.00759701	0.164697
Q6NYC1	Bifunctional arginine demethylase and lysyl-hydroxylase JMJD6	JMJD6	57635	110262	0.522708	0.0279796	0.259813
P14770	Platelet glycoprotein IX	GP9	9451.96	18191	0.519596	0.0407128	0.299865
Q8IYT4	Katanin p60 ATPase-containing subunit A-like 2	KATNAL2	16483.9	32455.6	0.50789	0.0107049	0.175589
P02751	Fibronectin	FN1	6983500	13800000	0.506051	0.0381881	0.291557
P62280	Small ribosomal subunit protein uS17	RPS11	18810.9	37577.1	0.500594	0.000547043	0.0628552
P16219	"Short-chain specific acyl-CoA dehydrogenase, mitochondrial"	ACADS	5162.31	10325.1	0.499975	0.0480648	0.323383
P05783	"Keratin, type I cytoskeletal 18"	KRT18	20244.4	40705.5	0.497338	0.0086287	0.16524
O76070	Gamma-synuclein	SNCG	11805.1	23969.1	0.492513	0.0137074	0.181032
P35232	Prohibitin 1	PHB1	19535.8	40269.2	0.485131	0.000124255	0.0356921
Q8WWZ8	Oncoprotein-induced transcript 3 protein	OIT3	17348.9	36163.3	0.479738	0.0160597	0.192853
P0CG47	Polyubiquitin-B	RPS27A	205494	455220	0.451416	0.0383449	0.291557
Q9BXR6	Complement factor H-related protein 5	CFHR5	3.35012e+06	7.45564e+06	0.44934	2.40246e-05	0.0184028
Q16610	Extracellular matrix protein 1	ECM1	538947	1.22983e+06	0.438229	0.0365293	0.291557
P31151	Protein S100-A7	S100A7	24809.7	56666	0.437823	0.000107254	0.0352101
P08729	"Keratin, type II cytoskeletal 7"	KRT7	6729.01	15623.9	0.430686	0.00262145	0.106057
O95497	Pantetheinase	VNN1	11609.3	28030.4	0.414168	0.0201244	0.219174
P11169	"Solute carrier family 2, facilitated glucose transporter member 3"	SLC2A3	10500.4	26373.8	0.398138	0.0142052	0.18313
P08727	"Keratin, type I cytoskeletal 19"	KRT19	57793.5	147099	0.392888	0.0108807	0.175589
P00403	Cytochrome c oxidase subunit 2	MT-CO2	10094.9	28951.7	0.348681	0.0118042	0.175656
P00488	Coagulation factor XIII A chain	F13A1	106266	316169	0.336105	0.048465	0.323383
Q4LDE5	"Sushi, von Willebrand factor type A, EGF and pentraxin domain-containing protein 1"	SVEP1	27563.3	88067.3	0.31298	0.0451253	0.317097
P78509	Reelin	RELN	25780.2	107938	0.238843	0.0185945	0.206721
P02675	Fibrinogen beta chain	FGB	1.06868e+06	4.73005e+06	0.225934	0.0391265	0.292031
P02679	Fibrinogen gamma chain	FGG	871222	3.88498e+06	0.224254	0.0391408	0.292031

## Sheet: Pre-NR_vs_Post-NR
The differentially expressed proteins in the Pre-NR vs Post-NR group
Protein	Protein Description	Gene Name	average Pre-NR	average Post-NR	Pre-NR/Post-NR	P-value	FDR
O43548	Protein-glutamine gamma-glutamyltransferase 5	TGM5	47333.6	8797.84	5.38014	0.0292583	0.535241
Q9UIB8	SLAM family member 5	CD84	13209.9	2719.3	4.85782	0.0204937	0.492063
P55290	Cadherin-13	CDH13	35225.2	7797.09	4.51773	0.0325427	0.571618
P12724	Eosinophil cationic protein	RNASE3	584283	137089	4.26206	0.00363895	0.310659
P11678	Eosinophil peroxidase	EPX	129624	30672.1	4.22613	0.00254389	0.306942
P17213	Bactericidal permeability-increasing protein	BPI	1.2859e+06	401007	3.20669	0.0412831	0.606098
P08246	Neutrophil elastase	ELANE	106836	40772	2.62032	0.0279887	0.525787
Q92804	TATA-binding protein-associated factor 2N	TAF15	12853.6	6795.91	1.89137	0.0441475	0.61733
O94804	Serine/threonine-protein kinase 10	STK10	40104.9	21729.1	1.84567	0.0268511	0.523428
Q8IX12	Cell division cycle and apoptosis regulator protein 1	CCAR1	19995.8	11258.9	1.776	0.0430609	0.61733
P16278	Beta-galactosidase	GLB1	21757.2	12371.4	1.75867	0.0228726	0.506936
P27986	Phosphatidylinositol 3-kinase regulatory subunit alpha	PIK3R1	7191.62	4117.56	1.74658	0.0338806	0.571618
Q9Y224	"RNA transcription, translation and transport factor protein"	RTRAF	20129.6	11611.6	1.73358	0.00494469	0.316597
P24158	Myeloblastin	PRTN3	42291.8	24766.8	1.7076	0.0091377	0.382953
Q92888	Rho guanine nucleotide exchange factor 1	ARHGEF1	26076.3	15875.6	1.64254	0.0078563	0.355074
C4AMC7	Putative WAS protein family homolog 3	WASH2P	46383.1	28473.6	1.62899	0.0294946	0.535316
P02745	Complement C1q subcomponent subunit A	C1QA	14402000	21700000	0.663687	0.0441059	0.61733
Q13438	Protein OS-9	OS9	77807.7	117459	0.662422	0.0359586	0.571618
P07358	Complement component C8 beta chain	C8B	2918000	4424000	0.659584	0.0239687	0.51086
O43488	Aflatoxin B1 aldehyde reductase member 2	AKR7A2	14109.8	21564.2	0.654316	0.0499292	0.629256
Q96EE4	Coiled-coil domain-containing protein 126	CCDC126	30267.8	46620.5	0.649239	0.0227879	0.506936
P02452	Collagen alpha-1(I) chain	COL1A1	39963	61610.8	0.648636	0.0453379	0.61733
Q00610	Clathrin heavy chain 1	CLTC	22796.7	35305.4	0.645701	0.00997142	0.384469
P36957	"Dihydrolipoyllysine-residue succinyltransferase component of 2-oxoglutarate dehydrogenase complex, mitochondrial"	DLST	2448000	3852000	0.635514	0.00704821	0.355074
P13861	cAMP-dependent protein kinase type II-alpha regulatory subunit	PRKAR2A	22777.7	35864.4	0.635106	0.0214697	0.506936
Q9NTI5	Sister chromatid cohesion protein PDS5 homolog B	PDS5B	315719	505392	0.624702	0.038844	0.591317
P15531	Nucleoside diphosphate kinase A	NME1	75113.8	120470	0.623509	0.0299202	0.538798
P67809	Y-box-binding protein 1	YBX1	17261.8	27919.1	0.61828	0.0378801	0.58712
P02748	Complement component C9	C9	30280000	49140000	0.616199	0.0165327	0.464731
P00367	"Glutamate dehydrogenase 1, mitochondrial"	GLUD1	23252	37744.1	0.616044	0.0227592	0.506936
O43681	ATPase GET3	GET3	11687.1	18983.9	0.615633	0.0181967	0.481927
P50395	Rab GDP dissociation inhibitor beta	GDI2	15898.9	25858.2	0.614847	0.00620381	0.345871
Q8TD16	Protein bicaudal D homolog 2	BICD2	54272.7	89001.2	0.609797	0.0245797	0.510914
P19021	Peptidyl-glycine alpha-amidating monooxygenase	PAM	138217	226731	0.60961	0.0419667	0.612236
Q9UMS4	Pre-mRNA-processing factor 19	PRPF19	27458.4	45211.9	0.607327	0.035625	0.571618
Q96AQ6	Pre-B-cell leukemia transcription factor-interacting protein 1	PBXIP1	51596	85532.7	0.603231	0.0318802	0.567926
Q13228	Methanethiol oxidase	SELENBP1	33675.6	56435.4	0.596711	0.000243575	0.178249
P35580	Myosin-10	MYH10	32363.1	54747.8	0.591132	0.01873	0.481927
Q8NES3	"Beta-1,3-N-acetylglucosaminyltransferase lunatic fringe"	LFNG	27412.4	46519	0.589274	0.0358811	0.571618
Q06830	Peroxiredoxin-1	PRDX1	138658	237104	0.5848	0.0454516	0.61733
Q9H8W4	Pleckstrin homology domain-containing family F member 2	PLEKHF2	32318.4	55541	0.581883	0.0345475	0.571618
P12273	Prolactin-inducible protein	PIP	32393.3	55802.4	0.5805	0.0183087	0.481927
P01031	Complement C5	C5	10578000	18580000	0.569322	0.00311182	0.306942
Q8N5K1	CDGSH iron-sulfur domain-containing protein 2	CISD2	35122.6	61717.1	0.56909	0.0162553	0.464731
Q99747	Gamma-soluble NSF attachment protein	NAPG	5244.06	9241.24	0.567463	0.0160466	0.464731
P05814	Beta-casein	CSN2	23189.7	41189.2	0.563004	0.0402352	0.602222
P22392	Nucleoside diphosphate kinase B	NME2	25241.1	44837.1	0.562951	0.00234803	0.306942
Q9Y2V2	Calcium-regulated heat-stable protein 1	CARHSP1	13031.2	23229.2	0.560982	0.0152046	0.461139
Q9UKY7	Protein CDV3 homolog	CDV3	12195.5	21752.1	0.560657	0.0372666	0.58686
O75874	Isocitrate dehydrogenase [NADP] cytoplasmic	IDH1	49345.8	88415.1	0.558115	0.0109859	0.390389
P24752	"Acetyl-CoA acetyltransferase, mitochondrial"	ACAT1	17646.7	31627.7	0.55795	0.0193188	0.48402
P29144	Tripeptidyl-peptidase 2	TPP2	207576	372133	0.557801	0.0161231	0.464731
P07203	Glutathione peroxidase 1	GPX1	57487.3	104197	0.551715	0.0320305	0.567926
P05062	Fructose-bisphosphate aldolase B	ALDOB	121797	221244	0.55051	0.0327826	0.571618
P01275	Pro-glucagon	GCG	46310	84306.3	0.549306	0.0118281	0.390389
Q86VP6	Cullin-associated NEDD8-dissociated protein 1	CAND1	62938.3	114751	0.548477	0.0270229	0.523428
Q9NZT1	Calmodulin-like protein 5	CALML5	32023.8	58463.1	0.547761	0.00164563	0.291784
Q9NRC6	"Spectrin beta chain, non-erythrocytic 5"	SPTBN5	192487	351809	0.547135	0.0389936	0.591317
Q92905	COP9 signalosome complex subunit 5	COPS5	6919.8	12668.2	0.546233	0.0406549	0.604578
P17174	"Aspartate aminotransferase, cytoplasmic"	GOT1	9439.63	17296	0.54577	0.0130893	0.41904
P09110	"3-ketoacyl-CoA thiolase, peroxisomal"	ACAA1	21981.3	40422.6	0.543789	0.0188171	0.481927
P02144	Myoglobin	MB	30680.1	57291.5	0.535509	0.00767935	0.355074
P00746	Complement factor D	CFD	423229	791270	0.534873	0.0487916	0.629256
P00167	Cytochrome b5	CYB5A	22736.2	42644.5	0.533156	0.00239514	0.306942
P00352	Aldehyde dehydrogenase 1A1	ALDH1A1	131402	248040	0.529761	0.026456	0.522764
P61201	COP9 signalosome complex subunit 2	COPS2	15591.7	29444.5	0.529528	0.0280572	0.525787
P15104	Glutamine synthetase	GLUL	17653.1	33398.5	0.52856	0.02545	0.522764
P10643	Complement component C7	C7	5862000	11134000	0.526495	0.000386657	0.178249
P07711	Procathepsin L	CTSL	55960.6	106446	0.525719	0.00952854	0.384469
Q15067	Peroxisomal acyl-coenzyme A oxidase 1	ACOX1	20488.3	38972.9	0.525706	0.0275269	0.525787
Q9NTK5	Obg-like ATPase 1	OLA1	41702.5	79373.6	0.525395	0.02369	0.51086
P62263	Small ribosomal subunit protein uS11	RPS14	25684.1	49161	0.522449	0.00431017	0.314403
Q02818	Nucleobindin-1	NUCB1	34040.7	65277.7	0.521476	0.0111256	0.390389
P06576	"ATP synthase subunit beta, mitochondrial"	ATP5F1B	157468	302825	0.519998	0.00346226	0.306942
Q9NRX4	14 kDa phosphohistidine phosphatase	PHPT1	8264.38	16060.2	0.514587	0.0176976	0.481927
P07451	Carbonic anhydrase 3	CA3	47475.9	92467.3	0.513434	0.0164804	0.464731
P10768	S-formylglutathione hydrolase	ESD	63094.3	122983	0.513033	0.00447504	0.314403
P49821	"NADH dehydrogenase [ubiquinone] flavoprotein 1, mitochondrial"	NDUFV1	8576.49	16808.1	0.510259	0.0265351	0.522764
O00264	Membrane-associated progesterone receptor component 1	PGRMC1	41305.8	81195.1	0.508723	0.0031349	0.306942
P07360	Complement component C8 gamma chain	C8G	4174000	8234000	0.506923	0.000790845	0.260414
Q4KWH8	"1-phosphatidylinositol 4,5-bisphosphate phosphodiesterase eta-1"	PLCH1	88793.6	175518	0.505894	0.011407	0.390389
P61026	Ras-related protein Rab-10	RAB10	13528.5	26746.7	0.505801	0.0343648	0.571618
Q96S96	Phosphatidylethanolamine-binding protein 4	PEBP4	77035.3	152372	0.505574	0.0216551	0.506936
Q16775	"Hydroxyacylglutathione hydrolase, mitochondrial"	HAGH	5427.8	10752.9	0.504775	0.0045021	0.314403
Q5TZA2	Rootletin	CROCC	27382.8	54432.1	0.503064	0.0258773	0.522764
P23526	Adenosylhomocysteinase	AHCY	32727.1	65361	0.500713	0.00459969	0.314403
P49327	Fatty acid synthase	FASN	33194.2	66589.3	0.498492	0.0100079	0.384469
Q02252	"Methylmalonate-semialdehyde/malonate-semialdehyde dehydrogenase [acylating], mitochondrial"	ALDH6A1	15265.4	30775.3	0.496028	0.00338586	0.306942
P05091	"Aldehyde dehydrogenase, mitochondrial"	ALDH2	42245.2	85244.3	0.495578	0.0165264	0.464731
Q16836	"Hydroxyacyl-coenzyme A dehydrogenase, mitochondrial"	HADH	32089.1	64900.8	0.494433	0.00331205	0.306942
Q15493	Regucalcin	RGN	5952.71	12079	0.492816	0.0350307	0.571618
P55263	Adenosine kinase	ADK	18210.3	36999	0.492184	0.00765401	0.355074
O95831	"Apoptosis-inducing factor 1, mitochondrial"	AIFM1	7605.93	15471.2	0.49162	0.0452965	0.61733
Q9H2U2	"Inorganic pyrophosphatase 2, mitochondrial"	PPA2	8443.73	17198.5	0.490957	0.0042579	0.314403
P48163	NADP-dependent malic enzyme	ME1	14937.1	30488.7	0.489923	0.0119356	0.390389
O14607	Histone demethylase UTY	KDM6A	60175.7	123416	0.487585	0.0106488	0.38961
A8K2U0	Alpha-2-macroglobulin-like protein 1	A2ML1	12488.5	25683.7	0.486242	0.0457914	0.61733
O00468	Agrin	AGRN	18077.5	37248.4	0.485322	0.0497989	0.629256
P13804	"Electron transfer flavoprotein subunit alpha, mitochondrial"	ETFA	12542.2	25937.8	0.483549	0.00188081	0.306942
P54868	"Hydroxymethylglutaryl-CoA synthase, mitochondrial"	HMGCS2	35761	74077.4	0.482751	0.0132884	0.419586
P11498	"Pyruvate carboxylase, mitochondrial"	PC	5735.92	11892.5	0.482314	0.0374266	0.58686
P08237	"ATP-dependent 6-phosphofructokinase, muscle type"	PFKM	7798.73	16396.8	0.475626	0.0462557	0.61733
P54819	"Adenylate kinase 2, mitochondrial"	AK2	17261.2	36634.3	0.471175	0.00999381	0.384469
P00480	"Ornithine transcarbamylase, mitochondrial"	OTC	9820.63	20855.9	0.47088	0.00833788	0.369593
Q9UBQ7	Glyoxylate reductase/hydroxypyruvate reductase	GRHPR	51618.7	109622	0.470879	0.012025	0.390389
O95810	Caveolae-associated protein 2	CAVIN2	202631	432626	0.468375	0.0225532	0.506936
P58166	Inhibin beta E chain	INHBE	159874	342198	0.467197	0.0190726	0.483101
Q7RTV2	Glutathione S-transferase A5	GSTA5	48728.8	105132	0.4635	0.00276796	0.306942
Q53H76	Phospholipase A1 member A	PLA1A	247220	533900	0.463045	0.0394139	0.593785
Q13557	Calcium/calmodulin-dependent protein kinase type II subunit delta	CAMK2D	16256.1	35162.7	0.462311	0.00863389	0.375493
P29508	Serpin B3	SERPINB3	17196.8	37355.5	0.460355	0.0356658	0.571618
O75891	Cytosolic 10-formyltetrahydrofolate dehydrogenase	ALDH1L1	33858.5	73677.1	0.459553	0.00280844	0.306942
Q9NQH7	Xaa-Pro aminopeptidase 3	XPNPEP3	831094	1.81333e+06	0.458324	0.0409618	0.605236
P30613	Pyruvate kinase PKLR	PKLR	9702.44	21368.8	0.454047	0.00948069	0.384469
P13671	Complement component C6	C6	3576000	7904000	0.452429	0.000202892	0.178249
P54578	Ubiquitin carboxyl-terminal hydrolase 14	USP14	103444	229305	0.451121	0.046444	0.61733
P31327	"Carbamoyl-phosphate synthase [ammonia], mitochondrial"	CPS1	101013	226013	0.446935	0.00133111	0.278928
P00966	Argininosuccinate synthase	ASS1	52559.6	117732	0.446436	0.00152507	0.291784
Q13554	Calcium/calmodulin-dependent protein kinase type II subunit beta	CAMK2B	41469.1	93634.8	0.442881	0.00111491	0.26475
P38117	Electron transfer flavoprotein subunit beta	ETFB	24445.8	55605.7	0.439627	0.00114859	0.26475
P00505	"Aspartate aminotransferase, mitochondrial"	GOT2	101734	231666	0.43914	0.000124616	0.178249
P05976	"Myosin light chain 1/3, skeletal muscle isoform"	MYL1	9736.46	22207.7	0.438427	0.00535281	0.317483
P46952	"3-hydroxyanthranilate 3,4-dioxygenase"	HAAO	9171.65	20929.5	0.438217	0.0200967	0.492063
Q12768	WASH complex subunit 5	WASHC5	5779.16	13208.9	0.437521	0.00632411	0.345871
P13987	CD59 glycoprotein	CD59	19106	43720.6	0.437001	0.000681603	0.260414
P28161	Glutathione S-transferase Mu 2	GSTM2	50523.4	115974	0.435643	0.046601	0.61733
P46779	Large ribosomal subunit protein eL28	RPL28	8704.9	20052.7	0.434102	0.0227265	0.506936
P25205	DNA replication licensing factor MCM3	MCM3	4814.08	11151.9	0.431683	0.00744705	0.355074
Q96JI7	Spatacsin	SPG11	88134.8	205166	0.429577	0.0104778	0.38961
Q8WWW0	Ras association domain-containing protein 5	RASSF5	277742	649220	0.427809	0.000379335	0.178249
P36959	GMP reductase 1	GMPR	5133.34	12012.5	0.427332	0.00768332	0.355074
Q93088	Betaine--homocysteine S-methyltransferase 1	BHMT	62634.8	147623	0.424289	0.00302534	0.306942
Q8WW22	DnaJ homolog subfamily A member 4	DNAJA4	17692	41715.9	0.424106	0.0173715	0.481927
P51665	26S proteasome non-ATPase regulatory subunit 7	PSMD7	12451.5	29378.8	0.423827	0.0117074	0.390389
P00326	Alcohol dehydrogenase 1C	ADH1C	17431.6	41739.9	0.417623	0.0238672	0.51086
P15056	Serine/threonine-protein kinase B-raf	BRAF	21348.3	51434.1	0.415061	0.0187359	0.481927
Q13103	Secreted phosphoprotein 24	SPP2	7348000	17780000	0.413273	0.00886277	0.378309
Q16851	UTP--glucose-1-phosphate uridylyltransferase	UGP2	14148.1	34350.9	0.411871	0.0464578	0.61733
Q5JRA6	Transport and Golgi organization protein 1 homolog	MIA3	172500	419137	0.411561	0.0262495	0.522764
Q04828	Aldo-keto reductase family 1 member C1	AKR1C1	13692.5	34037	0.402282	0.0117682	0.390389
P23381	"Tryptophan--tRNA ligase, cytoplasmic"	WARS1	374363	932315	0.401541	0.0342659	0.571618
P23327	Sarcoplasmic reticulum histidine-rich calcium-binding protein	HRC	37526.6	94549	0.396901	0.00537173	0.317483
P21399	Cytoplasmic aconitate hydratase	ACO1	23945.7	61218.3	0.391152	0.00409077	0.314403
Q9C0C9	(E3-independent) E2 ubiquitin-conjugating enzyme	UBE2O	33740	86659.2	0.389342	0.0246037	0.510914
Q13247	Serine/arginine-rich splicing factor 6	SRSF6	76819.8	202092	0.380122	0.0138332	0.426159
Q00266	S-adenosylmethionine synthase isoform type-1	MAT1A	20764.9	56123.3	0.369987	0.00214762	0.306942
P35998	26S proteasome regulatory subunit 7	PSMC2	13973.6	38768.4	0.360438	0.0241578	0.51086
Q58FF8	Putative heat shock protein HSP 90-beta 2	HSP90AB2P	81174.6	230323	0.352438	0.00525794	0.317483
Q9NS15	Latent-transforming growth factor beta-binding protein 3	LTBP3	10869.2	31120.2	0.349265	0.00463761	0.314403
Q13243	Serine/arginine-rich splicing factor 5	SRSF5	6581.39	19589.1	0.335973	0.0105487	0.38961
P09488	Glutathione S-transferase Mu 1	GSTM1	19809.3	59784.1	0.331348	0.0237016	0.51086
O75594	Peptidoglycan recognition protein 1	PGLYRP1	17172.9	53194.3	0.322834	0.0258525	0.522764
Q14254	Flotillin-2	FLOT2	16157.1	50226.2	0.321688	0.0443196	0.61733
Q13200	26S proteasome non-ATPase regulatory subunit 2	PSMD2	16230.6	51630.9	0.314358	0.00572974	0.330176
P12829	Myosin light chain 4	MYL4	13001.5	42780.2	0.303914	0.00645227	0.345871
P08833	Insulin-like growth factor-binding protein 1	IGFBP1	1.3368e+06	4534000	0.294839	0.0450949	0.61733
Q8WWA0	Intelectin-1	ITLN1	193000	672026	0.287192	0.0332597	0.571618
Q9HD89	Resistin	RETN	25355.9	88557.5	0.286322	0.033388	0.571618
Q8TCU6	"Phosphatidylinositol 3,4,5-trisphosphate-dependent Rac exchanger 1 protein"	PREX1	40866.5	147444	0.277167	0.0384609	0.591016
Q04695	"Keratin, type I cytoskeletal 17"	KRT17	39213.4	143267	0.273708	0.0478676	0.623361
O43491	Band 4.1-like protein 2	EPB41L2	27606	104804	0.263405	0.0203691	0.492063
Q8IWY9	Codanin-1	CDAN1	18629.9	84933.2	0.219348	0.00112292	0.26475
