# Supplementary material for: Unveiling biomarkers of telitacicept’s efficacy in SLE treatment through proteomics and metabolomics
Source: Front Immunol. 2026 Mar 4;17:1779880. doi: 10.3389/fimmu.2026.1779880 (PMC12996235; doi:10.3389/fimmu.2026.1779880)
Supplement: Supplementary file 3 [file Table3.xlsx]

## Sheet: Pre-R_vs_Post-R (POS)
The differentially expressed metabolites in the POS mode of Pre-R vs Post-R group
Metabolites	Average (Pre-R)	Average (Post-R)	Fold change	VIP	P_value	FDR
(r)-(+)-arachidonyl-1'-hydroxy-2'-propylamide	5.64082e+07	1.63657e+07	3.44673	2.63428	0.00574049	0.227089
1-(1z-octadecenyl)-2-(4z,7z,10z,13z,16z,19z-docosahexaenoyl)-sn-glycero-3-phosphocholine	4.3569e+07	5.80058e+07	0.751116	1.7797	0.00686136	0.227089
1-methyl-2-undecylquinolin-4-one	9.9288e+07	1.50104e+08	0.661462	3.36557	0.0221698	0.251268
1-myristoyl-2-palmitoyl-sn-glycero-3-phosphocholine	1.24651e+08	7.15202e+07	1.74288	3.0221	0.0049549	0.227089
1-myristoyl-sn-glycero-3-phosphocholine	1.88276e+08	1.27452e+08	1.47724	3.18997	0.0429835	0.306481
1-oleoyl-2-myristoyl-sn-glycero-3-phosphocholine	4.21999e+08	2.71185e+08	1.55613	5.25678	0.0165767	0.241363
1-palmitoyl-2-hydroxy-sn-glycero-3-phosphoethanolamine	6.15371e+07	4.17612e+07	1.47355	1.99101	0.0240427	0.258223
1-pyrrolidineheptanoic acid, 2-(3-hydroxyoctyl)-5-oxo-	4.39791e+07	8.06007e+07	0.545642	3.22695	0.0275535	0.268126
1-stearoyl-2-linoleoyl-sn-glycero-3-phospho-l-serine	8.4397e+07	6.19187e+07	1.36303	1.86792	0.039662	0.299283
1,2-dihexadecanoyl-sn-glycero-3-phosphocholine	1.32328e+08	1.09244e+08	1.2113	1.75606	0.0244571	0.259498
1,2-dilinoleoyl-sn-glycero-3-phosphoethanolamine	3.03138e+07	1.97496e+07	1.5349	1.34969	0.008581	0.227089
2-imidazolidinethione	1.61238e+08	1.3837e+08	1.16527	2.2829	0.0415888	0.303118
2-linoleoyl-1-palmitoyl-sn-glycero-3-phosphoethanolamine	1.0103e+08	5.92695e+07	1.70459	2.87271	0.0103075	0.229102
2-linoleoylglycerol	2.15214e+07	1.37142e+07	1.56928	1.18475	0.024904	0.260131
2',6'-dihydroxy-4',4-dimethoxychalcone	3.8277e+08	5.74287e+08	0.666514	5.88318	0.0226431	0.252998
4-[5-[[4-[5-[acetyl(hydroxy)amino]pentylamino]-4-oxobutanoyl]-hydroxyamino]pentylamino]-4-oxobutanoic acid	1.59537e+08	1.09611e+08	1.45548	3.12874	0.047188	0.312187
4-hydroxy-3-methoxybenzyl alcohol	5.30537e+07	7.32615e+07	0.724169	2.00262	0.0198739	0.248405
5-hydroxyflavone	1.53819e+07	7.46127e+06	2.06156	1.22241	0.0315532	0.281573
7-hydroxyflavanone	3.2172e+07	4.55713e+07	0.705971	1.55365	0.0106298	0.230452
Angeloylgomisin h	3.59955e+07	2.42112e+07	1.48673	1.53271	5.64152e-07	0.00289982
Carbetamide	8.53027e+07	4.45201e+07	1.91605	2.90144	0.00432432	0.225805
Daunorubicin	2.71315e+07	9.23232e+06	2.93875	2.04912	0.0218837	0.250465
DL-cysteine	2.33005e+09	2.25432e+09	1.03359	3.76154	0.0208021	0.248405
Ephedrine	3.37607e+08	1.21088e+08	2.78811	6.03286	0.0315186	0.281573
Fenpropidin	1.70591e+09	1.45526e+09	1.17223	6.14231	0.0329352	0.283851
L-carnitine	4.63843e+07	3.64122e+07	1.27387	1.53331	0.016392	0.241363
L-leucyl-l-proline	4.54356e+08	2.61392e+08	1.73822	6.47844	0.0149723	0.238803
Melatonin	1.70251e+07	2.41358e+07	0.705386	1.20759	0.00437009	0.225818
Met-Met-Arg	1.49898e+08	9.30056e+07	1.6117	3.49403	0.00111584	0.223506
Myriocin	6.38859e+06	1.23029e+07	0.519276	1.32306	0.00647896	0.227089
N-stearoylsphinganine	4.47666e+07	5.5295e+07	0.809595	1.51029	0.0144564	0.236683
Ng,ng-dimethyl-l-arginine	1.9338e+08	1.49401e+08	1.29437	3.12205	0.0352722	0.291082
Phytosphingosine	2.93344e+08	1.40438e+08	2.08879	5.39228	0.00332008	0.225189
Prolintane	1.84026e+08	1.57228e+08	1.17044	2.1196	0.00746424	0.227089
Terbutaline	3.56091e+08	1.23591e+08	2.88121	5.97109	0.0450484	0.310609

## Sheet: Pre-NR_vs_Post-NR (POS)
The differentially expressed metabolites in the POS mode of Pre-NR vs Post-NR group
Metabolites	Average (Pre-NR)	Average (Post-NR)	Fold change	VIP	P_value	FDR
.gamma.-aminobutyric acid	2.41288e+08	1.23886e+08	1.94765	3.8077	0.0222119	0.949889
Decanoyl-l-carnitine	9.32517e+07	2.76232e+08	0.337584	5.33851	0.0378651	0.949889
N-lauroyl-d-erythro-sphingosylphosphorylcholine	1.98748e+07	9.75704e+06	2.03697	1.15522	0.0128794	0.949889
Tropinone	2.04016e+08	1.47104e+08	1.38688	2.31833	0.0484367	0.949889

## Sheet: Pre-R_vs_Post-R (NEG)
The differentially expressed metabolites in the NEG mode of Pre-R vs Post-R group
Metabolites	Average (Pre-R)	Average (Post-R)	Fold change	VIP	P_value	FDR
2-naphthalenesulfonic acid	1.75957e+07	1.19514e+07	1.47227	1.30634	4.37863e-05	0.298929
2,5-dimethoxy-2'-hydroxychalcone	7.10037e+07	9.74657e+07	0.7285	2.27718	0.0328815	0.588019
Dauricine	3.08277e+07	2.28312e+07	1.35025	1.11431	0.0496775	0.620995
Guanidinoethyl sulfonate	2.65108e+07	2.01654e+07	1.31467	1.17768	0.0178262	0.550166
Hydroquinidine	1.13479e+09	9.34923e+08	1.21378	6.89801	0.0157588	0.550166
Lpe 18:2	1.59931e+08	1.06708e+08	1.49877	3.45737	0.025782	0.57855
Magnolol	3.66767e+08	2.24003e+08	1.63733	5.1707	0.022117	0.566443
N-acetyl-dl-serine	3.26681e+07	2.29717e+07	1.4221	1.358	0.0304175	0.588019
Nicotinate d-ribonucleotide	5.5998e+07	2.30261e+07	2.43194	2.75696	0.00734824	0.478162
Ostruthin	3.39173e+08	2.48152e+08	1.3668	5.01829	0.000917354	0.424509
Pc 40:6	3.57135e+07	4.71213e+07	0.757905	1.38059	0.0452118	0.612422
Pe 34:2	1.46369e+08	8.99034e+07	1.62807	3.4147	0.0239231	0.57855
Pe 36:2	6.8683e+08	5.09974e+08	1.3468	5.30928	0.0257206	0.57855
Pe 36:4	1.05339e+08	7.17828e+07	1.46746	2.4747	0.0188576	0.550166
Pi 36:4	7.85547e+07	5.43976e+07	1.44408	2.2169	0.0378165	0.602002
Pyruvate	7.1376e+08	3.99447e+08	1.78687	8.77542	0.00346693	0.451771
Thymol-beta-d-glucoside	9.83803e+08	7.62769e+08	1.28978	7.67902	0.00250876	0.451771

## Sheet: Pre-NR_vs_Post-NR (NEG)
The differentially expressed metabolites in the NEG mode of Pre-NR vs Post-NR group
Metabolites	Average (Pre-NR)	Average (Post-NR)	Fold change	VIP	P_value	FDR
16-phenoxytetranorprostaglandin a2	2.15925e+08	5.31937e+08	0.405922	7.13047	0.0269712	0.943243
4'-hydroxychalcone	1.10476e+07	1.79814e+07	0.61439	1.00825	0.0233879	0.943243
8-acetyl-6-hydroxy-7-methoxycoumarin	3.06189e+07	5.22744e+06	5.85735	1.85021	0.0257082	0.943243
Cis,cis-muconic acid	6.51691e+07	7.84225e+07	0.831	1.56491	0.016929	0.943243
Glycine	2.27586e+07	1.21776e+07	1.86889	1.20685	0.000539761	0.73699
Hypericin	3.86794e+06	2.47139e+07	0.156509	1.59773	0.0111375	0.943243
Indolelactic acid	2.25052e+07	1.05552e+07	2.13215	1.06079	0.0465469	0.943243
Mycophenolic acid	2.46908e+08	2.63531e+07	9.3692	5.25163	0.0437265	0.943243
Mycophenolic acid .beta.-d-glucuronide	5.67702e+07	1.171e+07	4.84802	2.6859	0.00559805	0.943243
Pc 36:2	5.07626e+07	3.44209e+07	1.47476	1.43119	0.0484349	0.943243
Pe 40:4	8.47632e+07	6.37779e+07	1.32904	1.35092	0.0328661	0.943243
Psoralidin	1.10381e+08	2.54482e+07	4.33748	3.62491	0.0234837	0.943243
